# Supplementary material for: The Repeatome in the Mega-Genus Epidendrum L. (Epidendroideae, Orchidaceae): An In Silico Comparative Analysis
Source: Genes (Basel). 2026 Jan 30;17(2):161. doi: 10.3390/genes17020161 (PMC12940908; doi:10.3390/genes17020161)
Supplement: Supplementary file 1 [file genes-17-00161-s001.zip]

Archive with 10 entries (10 files):
- Figure S1.png
- Figure S1.svg
- Figure S2.png
- Figure S2.svg
- Figure S3.png
- Figure S3.svg
- Humberto et al_Table S1.xlsx
- Humberto et al_Table S2_Epidendrum_Individual_Repeatome_Characterization.xlsx
- Humberto et al_Table S3.pdf
- Humberto et al_Table S4.xlsx
