# Supplementary material for: The Repeatome in the Mega-Genus Epidendrum L. (Epidendroideae, Orchidaceae): An In Silico Comparative Analysis
Source: Genes (Basel). 2026 Jan 30;17(2):161. doi: 10.3390/genes17020161 (PMC12940908; doi:10.3390/genes17020161)
Supplement: Supplementary file 1 [file genes-17-00161-s001.zip › Humberto et al_Table S1.xlsx]

## Sheet: Table S1
Humberto et al. The Repeatome in the Mega-Genus Epidendrum L. (Epidendroideae, Orchidaceae): an In Silico Comparative Analysis
Table S1. GenBank accession numbers for molecular markers (ITS, matK, and rbcL) sequences used in the Epidendrum phylogenetic analyses.
Species	ITS	matK	rbcL
Epidendrum flammeum	MH218763.1	No data available	No data available
Epidendrum macrocarpum	MH218762.1	MT518449.1	MH218792.1
Epidendrum flexuosum	MH218761.1	EU214346.1	No data available
Epidendrum cinnabarinum	MH218760.1	MH218774.1	MH218787.1
Epidendrum ibaguense	MH218758.1	OL689980.1	MH218791.1
Epidendrum purpureum	MH218757.1	MH218765.1	MH218784.1
Epidendrum orchidiflorum	MH218756.1	MH218764.1	MH218783.1
Epidendrum fulgens	MH218755.1	MH218776.1	MH218786.1
Epidendrum denticulatum	MH218754.1	No data available	No data available
Epidendrum calanthum	MH218753.1	No data available	No data available
Epidendrum secundum	MH218750.1	MG407469.1	MG407460.1
Epidendrum cochlidium	MH218749.1	MW498931.1	MW497506.1
Epidendrum xanthinum	MH218748.1	MH218770.1	MH218790.1
Epidendrum tridactylum	MH218745.1	MH218777.1	MH218780.1
Epidendrum robustum	MH218744.1	MH218779.1	No data available
Epidendrum anceps	MH218743.1	No data available	No data available
Epidendrum vesicatum	MH218742.1	MT518453.1	No data available
Epidendrum campestre	MH218741.1	MF669951.1	AF518060.1
Epidendrum amarajiense	MT248129.1	MT274079.1	No data available
Epidendrum pessoae	MT248128.1	MT274083.1	No data available
Epidendrum latilabre	MT248124.1	MT274074.1	No data available
Epidendrum pseudodifforme	MT248123.1	MT274085.1	No data available
Epidendrum campaccii	MT248120.1	MT274084.1	No data available
Epidendrum anatipedium	MT248132.1	MT274076.1	No data available
Epidendrum althausenii	MT248125.1	MT274075.1	No data available
Epidendrum sanchezii	MT248119.1	MT274078.1	No data available
Epidendrum proligerum	MT248118.1	MT274072.1	No data available
