# Supplementary material for: The Repeatome in the Mega-Genus Epidendrum L. (Epidendroideae, Orchidaceae): An In Silico Comparative Analysis
Source: Genes (Basel). 2026 Jan 30;17(2):161. doi: 10.3390/genes17020161 (PMC12940908; doi:10.3390/genes17020161)
Supplement: Supplementary file 1 [file genes-17-00161-s001.zip › Humberto et al_Table S2_Epidendrum_Individual_Repeatome_Characterization.xlsx]

## Sheet: RE2_individual_characterization
The Repeatome in the Mega-Genus Epidendrum L. (Epidendroideae, Orchidaceae): an In Silico Comparative Analysis
Table S2. Individual repeatome analysis: The total read counts and relative abundances of major repeat classes in the individual repeatome analyses of each Epidendrum species (satDNA, TEs, rDNA, and other repeats as rDNA 5S and 45S).
Species	No. analysed reads	Satellite DNA repeats (%)	Transposable elements repeats (%)	Other repeats (%)
Epidendrum angustisegmentum	1373697	39	60	1
Epidendrum anisatum	589401	13	78	9
Epidendrum anoglossum	919870	28	72	0
Epidendrum barbeyanum	505238	38	62	0
Epidendrum bicuniculatum	837019	20	78	2
Epidendrum ciliare	925518	6	92	2
Epidendrum conopseum	149225	55	43	2
Epidendrum cusii	772100	83	15	2
Epidendrum difforme	380596	99	0.3	0.7
Epidendrum gasteriferum	1475493	4	93	3
Epidendrum igneum	295598	90	9	1
Epidendrum juergensenii	388511	20	70	10
Epidendrum lacertinum	956889	6	92	2
Epidendrum lacustre	1203889	71	28	1
Epidendrum longicaule	1345817	1	96	3
Epidendrum mathewsii	712299	8	87	5
Epidendrum matudae	831195	17	73	10
Epidendrum nocturnum	526108	27	23	50
Epidendrum nora-mesae	408911	28	62	10
Epidendrum octomerioides	1112296	10	81	9
Epidendrum oxyglossum	275780	37	58	5
Epidendrum parkinsonianum	490555	1	94	5
Epidendrum phyllocharis	782686	86	13	1
Epidendrum propinquum	1168403	6	86	8
Epidendrum ramosum	376015	96	4	0
Epidendrum repens	525720	92	6	2
Epidendrum rigidum	609562	95	2	3
Epidendrum rivulare	356078	99	0.3	0.7
Epidendrum rousseauae	906597	23	73	4
Epidendrum sophronitoides	480011	1	64	35
Epidendrum succulentum	1245758	8	89	3
Epidendrum summerhayesii	158316	43	53	4
Epidendrum talamancanum	623355	65	21	14
Epidendrum trialatum	1195429	13	82	5
