# Supplementary material for: The Repeatome in the Mega-Genus Epidendrum L. (Epidendroideae, Orchidaceae): An In Silico Comparative Analysis
Source: Genes (Basel). 2026 Jan 30;17(2):161. doi: 10.3390/genes17020161 (PMC12940908; doi:10.3390/genes17020161)
Supplement: Supplementary file 1 [file genes-17-00161-s001.zip › Humberto et al_Table S4.xlsx]

## Sheet: RE2_individual_characterization
The Repeatome in the Mega-Genus Epidendrum L. (Epidendroideae, Orchidaceae): an In Silico Comparative Analysis
Table S4. Classification of satellite DNA clusters superfamilies in Epidendrum.
Supercluster	Clusters	Superfamily
2	8,12,14,20,84	2
4	3.4	4
9	2.111	9
17	19	17
28	45	28
30	47	30
44	60	44
75	100	75
76	135.223	76
84	112	84
92	125	92
123	164	123
137	180	137
237	287	237
292	342	292
296	346	296
309	359	309
332	382	332
Legend: The table lists the Supercluster identifier (grouping based on sequence similarity), the individual Clusters comprised within each group, and the assigned Superfamily name. Grouping criteria followed a minimum of 50% sequence identity between consensus sequences according to Ruiz-Ruano et al., 2016.
